# Supplementary material for: Analysis of a Dengue Virus Outbreak in Rosso, Senegal 2021
Source: Trop Med Infect Dis. 2022 Dec 7;7(12):420. doi: 10.3390/tropicalmed7120420 (PMC9781526; doi:10.3390/tropicalmed7120420)
Supplement: Supplementary file 1 [file tropicalmed-07-00420-s001.zip]

Archive with 1 entries (1 files):
- tropicalmed-1991293-supplementary.pdf
